# Supplementary material for: Neurocognitive outcomes in Malawian children exposed to malaria during pregnancy: An observational birth cohort study
Source: PLoS Med. 2021 Sep 28;18(9):e1003701. doi: 10.1371/journal.pmed.1003701 (PMC8478258; doi:10.1371/journal.pmed.1003701)
Supplement: S1 Data — (XLSX) [file pmed.1003701.s001.xlsx]

## Sheet: Sheet1
StudyID	maternalAgeYrs	ga.enrolment	SES	hb.enrolment	primigravid	edu_status	TxGroup	ga.delivery	birthweight	sex	ptb	lbw	sga	anyMalaria	antenatalMalaria	placentalMalaria	pcr1	pcr2	pcr3	pcr4	cordPf	childMal.V1	childMal.V2	childMal.V3	totalChildMalaria	totalChildIllness	FCI.Visit1	FCI.Visit2	FCI.Visit3	corrAge.V1	corrAge.V2	corrAge.V3	MDAT.Visit1	MDAT.Visit2	MDAT.Visit3	GMS.Visit1	GMS.Visit2	GMS.Visit3	FMS.Visit1	FMS.Visit2	FMS.Visit3	LS.Visit1	LS.Visit2	LS.Visit3	SS.Visit1	SS.Visit2	SS.Visit3	MCABCDI.Visit1	MCABCDI.Visit2
2.375	28	16.4286	0.905449	10.8	2	3	1	36.7143	2500	1	1	0	0	1	1	1	1		0		0		0	2	2	3		4	8		73.8571	99.2857		65	80		19	21		19	22		11	13		16	24		17
2.384	18	18	-1.62596	11.6	1	1	2	40.2857	3600	1	0	0	0	1	1		1	0	0	0			0		0	0		8			79.4286	105.429		64			19			19			10			16
2.388	25	17.7143	-0.341486	10	1	3	1	37	2500	1	0	0	0	1	1	1	1	0	1	1	0		0	0	0	3		8	9		75	100.571		70	85		18	20		21	22		14	19		17	24
2.396	21	19.4286	-1.2967	10.4	2	2	1	37.4286	2700	2	0	0	0	1	1	0	0	1	0	1	0		0	1	1	2		8	7		74.7143	99.8571		69	84		18	24		21	20		12	17		18	23		54
2.397	19	16.5714	-1.15377	12.6	2	1	1	40.1429	3000	1	0	0	0	1	1	0	1	0	0	0	0		0	0	0	0		5	6		78	105		71	98		20	24		20	25		12	20		19	29
2.398	23	17.7143	1.7688	12.2	2	2	1	40.4286	3800	1	0	0	0	1	1	1	1	0	1	1	1		0	0	0	3		10	7		78.1429	103.571		85	89		23	21		21	24		17	18		24	26
2.399	18	20.4286	-1.60218	10.2	2	1	2	37.7143		2	0			1	1		1	1	0				0	0	0	3		6			74.8571	100.286		69	80		19	22		20	22		12	13		18	23		64
2.402	21	20.4286	0.259548	15	2	2	1	40.8571	3000	1	0	0	0	0		0							0	0	0	1		5	5		78.8571	104.286		69	93		19	23		18	22		14	19		18	29
2.403	19	18.5714	-1.74586	12.7	2	1	1	40.8571	2500	1	0	0	1	1	1	1	0	1	1	1	1		0	0	0	1		6	6		78.4286	104.429		64	89		19	21		17	25		12	17		16	26		12
2.405	18	20.4286	-1.44038	13.1	1	2	2	38	3000	2	0	0	0	1	1	0	1	1	1	1	0		0	1	1	3		4	8		75.2857	101.286		86	94		22	22		21	25		18	20		25	27		44
2.406	26	16.1429	2.0056	12.8	2	2	2	38.5714	3100	2	0	0	0	1	1	0	1	1	1	0	0		0	0	0	3		7	7		75	101		73	96		20	21		19	25		14	22		20	28		51
2.407	21	17.5714	-1.15302	12.7	2	2	1	37.4286	2600	2	0	0	0	1	1	1	1	0	0	1	1		0	0	0	3		6	7		75.4286	101.429		67	84		15	21		21	24		13	18		18	21		60
2.408	24	20.8571	1.67594	10.4	2	3	2	38.8571	2650	1	0	0	0	1	1	0	1	1	0	0	0										77.2857			66			19			18			11			18			20
2.409	17	18	1.66081	9.5	1	3	2	40.5714	3000	2	0	0	0	1	1	1	1	1	1	0	0		0	0	0	0		6	8		77.8571	103.857		70	96		19	21		20	26		13	21		18	28		45
2.41	17	18	-1.69233	9.6	1	2	2	39.2857	3000	1	0	0	0	1	1	1	1	1	1	1	1		0	2	2	3		7	6		77.4286	103.429		71	79		21	21		20	20		11	13		19	25		13
2.411	20	19	0.433615	9	1	1	1	37	2500	1	0	0	0	1	1	1	1	1		1	0		0		0	0		5	9		75.4286	99.8571		74	87		22	21		20	25		15	19		17	22
2.412	22	16.1429	-1.15302	11	2	2	1	37.1429	2448	2	0	1	0	1	1		1	1	0	0			0	3	3	3		6	8		74.5714	101		71	75		21	20		19	24		12	17		19	14		33
2.413	30	22.2857	1.11465	11.3	2	2	1	36.7143	3180	2	1	0	0	0	0	0	0	0	0		0		0	0	0	2		6	5		74.5714	99.7143		82	97		23	24		18	22		17	21		24	30		67
2.414	18	18	-1.57243	9.8	1	2	2	36.7143	2900	1	1	0	0	1	1	0	1	0	1	0	0		0	2	2	3		7	6		73.8571	99.8571		73	82		22	21		19	22		14	17		18	22
2.416	18	15.7143	-1.44038	10.9	1	2	2	38.2857	3300	1	0	0	0	1	1		1	1	1	0			0	3	3	3		6	8		75.5714	102.143		65	81		16	21		16	23		15	16		18	21		63
2.417	21	21	14.1705	7.7	1	3	1	39.7143		1	0			0	0		0	0	0	0			0	0	0	1		6	9		76.8571	103.857		74	97		20	23		21	25		13	21		20	28
2.418	21	16.5714	-0.645648	9.2	1	3	1	36.8571	2460	1	1	1	0	1	1	0	1	0	0	0	0		0	0	0	3		6	7		75	101		75	99		22	23		19	23		15	23		19	30
2.419	17	18.4286	3.34218	12.1	1	3	1	39.7143	2600	1	0	0	1	1	1	1	0	0	0	1	1		0	2	2	3		7	8		76.8571	102.857		71			21			22			11			17			9
2.422	21	21.4286	-1.2967	12	2	2	2	36	2800	1	1	0	0	1	1	1	0	0	0	0	1		0	2	2	3		6	7		72.7143	97.8571		67	95		16	23		20	21		14	21		17	30		67
2.425	29	21.8571	1.46435	12.6	2	3	1	39.7143	3000	1	0	0	0	1	1	0	0	1	1		0		0	1	1	1		7	7		77.2857	102.714		74	89		22	22		19	21		12	21		21	25
2.427	20	20.8571	-1.2967	11.5	2	2	1	40.2857	2500	1	0	0	1	1	1	0	0	0	0	0	0		0	0	0	3		7	6		78.2857	105.714		74	93		22	21		19	25		15	20		18	27
2.428	22	14.8571	0.276646	10.8	2	1	2	36	2500	2	1	0	0	1	1	1	1	0		1	1		3	0	3	3		8	7		72.7143	99.2857		67	83		18	18		20	22		12	16		17	27
2.429	18	16.7143	-0.0587062	11.4	1	3	2	36.8571	3500	1	1	0	0	1	1	1	1	0	0	0	0		0	1	1	3		7	6		74.1429	100.143		73	95		21	21		20	27		14	22		18	25		54
2.431	20	20.8571	-1.60218	12.1	2	1	1	39.2857	2900	2	0	0	0	1	1	0	1	1	0	1	0		0	0	0	1		6	5		75.7143	101.714		91			23			22			18			28			4
2.432	19	19.7143	-1.40497	11.3	2	2	1	37	3000	2	0	0	0	1	1	1	0	0	1	0	0		0	0	0	3		6	7		74.1429	100.143		83			23			20			17			23
2.433	16	17	-1.74586	10.2	1	1	2	37.8571	2800	1	0	0	0	1	1		1	0	0	1			0	1	1	1		5	5		74.8571	100.857		67	89		20	20		21	24		11	18		15	27		22
2.434	23	21.5714	0.773327	12	2	3	2	35.1429	2300	2	1	1	0	1	0	1	0	0	0	0	1		0	2	2	3		8	8		71.4286	97		86	89		22	20		20	24		19	21		25	24		94
2.435	17	20.5714	-1.69233	8.1	1	2	1	37	3000	1	0	0	0	1	1	0	1	0	1	1	0		0		0	0	5		6		74.4286	100.714		72	86		21	21		19	23		14	18		18	24		47
2.436	18	19.2857	3.94464	11.7	1	3	1	38.7143		2	0			1	1		0	0	0	0			0		0	0		6	7		76.1429	102.714		79	96		22	23		22	22		16	23		19	28		78
2.439	20	24	-1.12459	11.3	2	2	2	35.5714		2	1			1	1			1	0	0			0	0	0	3		6	9		73.4286	98.4286		78	90		21	22		21	24		16	16		20	28		65
2.442	16	25.5714	1.02722	10.8	1	2	2	36	2700	2	1	0	0	1	0	1		0	0	0	1		0	1	1	2		8	8		73	98		80	95		22	24		21	22		15	23		22	26		64
2.443	22	18.8571	-1.4339	12.4	2	2	1	38.5714	3200	1	0	0	0	1	1	0	1	0	0	0	0		0	1	1	3					77.7143	102.714			84			20			24			19			21		14
2.444	16	20.8571	-0.9659	12.4	1	2	1	37.8571	2600	1	0	0	0	0	0	0	0	0	0	0	0		0	0	0	2		6	7		75.7143	101.286		74	89		22	23		19	21		15	19		18	26		7
2.445	16	17.4286	1.51685	11.8	1	2	2	36.4286	2450	2	1	1	0	1	1	1	0	1	1	1	0		0	0	0	0		7	7		73.2857	99.2857		68	94		17	21		19	25		13	22		19	26
2.451	17	15.5714	-0.188865	11.9	1	2	1	40.5714	2700	2	0	0	0	0	0		0	0	0	0			0	2	2	6		7	10		77	106.429		67			20			19			12			16			35
2.455	18	20.7143	-0.188865	9.4	1	2	1	37.4286	2800	2	0	0	0	0	0	0	0	0	0		0		0	0	0	0		6	8		74.5714	101.143		68	87		19	23		20	20		12	18		17	26
2.456	21	20.2857	12.3238	10.1	1	3	1	39.1429	2600	2	0	0	0	1	1	1	1	1	1	1	0		0		0	1		7	7		76.1429	103.143			96			24			23			23			26		42
2.463	20	18	-1.2967	12.7	2	2	1	42	3100	2	0	0	0	1	1	0	1	1	1	0			1	0	1	2		6	7		80.8571	107.857		68	97		20	22		20	22		12	24		16	29		32
2.464	21	26	-0.188865	11	2	2	1	40	2300	2	0	1	1	0	0	0		0	0	0	0		0	2	2	3		6	7		77.4286	104.857		70	94		21	21		20	24		12	21		17	28		51
2.466	22	23.1429	3.05482	13.1	2	3	2	39.2857	3500	1	0	0	0	0	0	0		0	0	0	0		0	0	0	1		6	6		76	102.571		68	87		20	21		20	24		11	16		17	26
2.468	18	21.4286	-1.71611	13.9	1	2	1	35.8571	2600	1	1	0	0	0	0	0	0	0	0		0		0	0	0	2					74.8571	101.286		70	102		20	23		20	29		12	24		18	26		69
2.47	20	16.7143	8.81489	12.6	2	2	1	39.4286	3000	1	0	0	0	0	0	0	0	0	0	0	0		1	0	1	5		8	8		76.5714	104.143		71	98		21	24		21	26		11	23		18	25		37
2.473	25	17	4.51699	12.4	2	1	2	38.2857	2900	2	0	0	0	0	0	0	0	0		0			1	0	1	6		8	7		74.4286	102.429		69			20			19			12			18			44
2.474	22	17.5714	0.0548069	11.1	2	2	2	38.2857	2500	2	0	0	1	0	0	0	0	0	0	0	0		0	0	0	3		7	7		75.4286	104.429		68	86		20	21		20	21		11	17		17	27		13
2.477	21	22.7143	-1.44038	10.3	2	2	2	34.8571	2800	2	1	0	0	1	1	1	0	1	1		0		2	3	5	5		7	6		80.5714	108.143		66	91		19	21		19	22		11	22		17	26		60
2.48	20	21.2857	1.41004	11.7	2	2	1	41.8571	3200	1	0	0	0	1	1	0	1	1	1	0	0		0	1	1	3		7	9		78.7143	106.714			94			21			26			21			26		39
2.482	18	16.2857	-1.40497	13.5	1	2	1	38.2857	2200	2	0	1	1	1	0	1	0		0	0	0	0	0	2	2	6	4	7	8	49.1429	75.1429	102.786	57	70	91	15	21	21	14	19	22	11	12	22	17	18	26		31
2.491	21	16.8571	1.92986	11.3	2	2	1	39.1429	3200	1	0	0	0	1	1	1	1	0	1	1	0		0		0	1		6	10		75.7143	102.714		66	93		20	23		20	22		8	21		18	27		6
2.492	18	16.5714	0.132994	11.2	1	3	1	38	2700	1	0	0	0	1	1	0	1	0	0	0	0	0	0	0	0	3	4	6	6	50.4286	76.4286	103.429	59	71	95	16	20	21	17	19	26	10	11	21	16	21	27		44
2.493	19	18.4286	5.16261	10	1	3	2	41.4286	3600	1	0	0	0	1	1	1	1	0	1	0	1	0	0	0	0	2	5	10	10	52.2857	78.2857	104.286	62	79	101	18	21	24	17	21	24	9	14	22	18	23	31		38
2.496	18	16	1.7688	11.3	1	2	1	40	2900	2	0	0	0	1	1	0	1		0	1	0	0	0	1	1	1	8	8	6	55.4286	80.8571	105.857	79	70	96	16	20	22	19	20	25	26	12	22	18	18	27		96
2.498	23	19	-1.1768	12.6	2	2	2	38	2500	2	0	0	1	1	1	1	1	0	0	0	0		1	0	1	3		7	8		74.4286	103.857			92			21			23			21			27		53
2.499	19	19.4286	-1.54865	9.6	1	2	1	39.8571	2700	2	0	0	0	1	1	1	1	1	1	0	0	0	2	1	3	4	6	9	6	52.2857	78.2857	105.857	58	78	104	15	21	24	17	19	26	10	14	24	16	24	30		46
2.501	25	26.1429	0.444705	10.8	2	3	2	36	2750	1	1	0	0	1	1	0		0	1	0	0		0		0	0		6	8		73	100.571		75	94		22	21		19	25		15	20		19	28		60
2.502	17	14.8571	-0.426591	8.8	1	2	1	39	2400	2	0	1	1	1	1		1	0	0	1		0	0	2	2	3	6	4	7		75.7143	102.714		56	87		15	21		12	23		11	20		18	23		5
2.509	22	16.1429	1.05433	8.2	2	3	1	36.5714	2500	1	1	0	0	1	1	0	1	0	1	1	0	0	1	0	1	3	7	6	6	47.5714	73.5714	99.5714	57	73	102	14	22	25	16	19	26	10	13	23	17	19	28		45
2.51	16	17.2857	0.349943	12.2	1	2	2	39.8571	3100	2	0	0	0	1	1	0	1	1	1		0	0	0		0	0	7			52.1429			59			14			17			15			13
2.511	21	16.1429	2.24328	12.3	2	2	2	38.2857	2900	2	0	0	0	1	1	1	0		0	0	1		0	0	0	6					77.5714	103		62	97		15	21		18	27		11	21		18	28		16
2.516	20	21.1429	-1.62596	12.1	2	1	1	37.4286	3000	1	0	0	0	1	1	0	0	1	1	1	0		1	1	2	4		7	8		77	102.571		70	96		20	20		20	25		11	23		19	28		54
2.517	21	20.4286	-0.848287	13.5	2	2	2	38.8571	2800	1	0	0	0	1	0	1	0	0	0	0	1	0	0	2	2	3	4	6	7	50.8571	76.8571	102.857	54	71	98	15	21	21	15	20	25	9	13	24	15	17	28		48
2.519	24	20.8571	-0.848287	12.8	2	2	2	37.2857	2500	2	0	0	0	1	1	0	0	0	1	0	0							5	7		73.2857	101.714		68	97		19	21		21	26		12	23		16	27		37
2.52	23	17	1.92986	12	2	2	1	36.8571	3500	1	1	0	0	1	1	0	1	0	0	1	0	0	0	0	0	3	4	9	10	47.8571	74.4286	101.429	55	72	100	16	21	23	16	21	26	8	11	21	15	19	30		9
2.523	21	18	-1.60218	10.5	2	1	2	39.7143	3300	1	0	0	0	1	1	0	1	0	0	0	0	0	1	0	1	5	4	6	9	51.8571	76.8571	103.857	61	69	88	14	20	20	17	20	23	15	11	20	15	18	25		74
2.526	20	16	6.29067	11.2	2	2	2	36.2857	2700	1	1	0	0	1	1	0	1		0		0	0	0	0	0	3	5	8	8	46.8571	73.4286	99.8571	58	68	91	16	20	23	16	20	26	10	11	19	16	17	23		81
2.528	19	20.5714	-0.730138	11.9	2	3	1	36.8571	2920	2	1	0	0	1	1	0	1	1	0		1		0	1	1	3		8	7		73	101		79	93		21	21		23	24		17	23		18	25		67
2.532	19	20.2857	1.95592	7.6	1	2	2	36.2857	2700	2	1	0	0	1	1	1	1	1	1		0	0		1	1	3	6	7	8	51.7143	76.7143	103.714	64	72	98	18	21	22	16	19	27	12	13	22	18	19	27		56
2.536	18	21.7143	-1.12459	9.7	1	2	2	37.8571	3000	2	0	0	0	1	1	1	1	1	0	0	0	0	1	2	3	4	5	9	8	48.5714	74.5714	101.571	63	78	97	16	22	22	19	18	26	10	14	21	18	24	28		51
2.539	22	29.2857	1.42791	9.3	2	1	1	40	3200	1	0	0	0	1	1	0			1	1			0		0	2		5			78.7143			65			19			19			11			16			10
2.541	21	19.4286	0.0630852	10.5	2	2	2	38.4286	3100	1	0	0	0	1	1	1	1	0	0	1	0	1	1	0	2	6	5	5	7	49.2857	74.2857	101.286	57	68	90	15	20	20	16	18	24	10	13	19	16	17	27		31
2.542	19	18.2857	-1.54865	7.9	1	2	2	34	2600	2	1	0	0	1	1	1	1	1	1		0	0	0	1	1	2	6	7	8	45.1429	71.1429	98.1429	54	71	104	16	21	24	17	19	26	8	12	24	13	19	30		32
2.543	18	22.8571	-1.32563	11	2	2	1	37.1429	2500	1	0	0	0	1	0	1	0	0	0		0	0	0		0	3	5	7		48.2857	74.2857		59	66		16	19		16	19		10	10		17	18			18
2.544	20	23.2857	-1.2967	9	2	2	1	35.8571	2500	2	1	0	0	0	0	0		0	0		0	0	0	1	1	3	4	6	7	49.1429	74.1429	103.143	58	66	99	17	20	25	17	18	22	8	11	23	16	17	29		23
2.545	23	19.8571	0.403227	10.8	2	2	2	37.8571	2500	1	0	0	0	0	0	0	0	0	0	0	0	0	0	0	0	4	5	6	6	49.2857	74.2857	101.286	60	77	93	15	21	21	17	20	24	12	14	21	16	22	27		54
2.546	19	24.5714	-1.69233	9.2	2	2	2	38	3200	1	0	0	0	1	1	0		1	1	1	0		0	0	0	2		9	9		76	102		69	98		21	21		20	26		12	22		16	29		27
2.547	20	20.5714	2.19169	9.2	1	3	2	36.4286	3016	1	1	0	0	0	0	0	0	0	0	0	0	0	0	1	1	6		8	7	47.4286	73.4286	100.429	55	73	99	15	19	23	17	19	24	9	14	23	14	21	29		36
2.548	17	16.1429	2.10895	12.3	1	2	1	38.2857	3000	1	0	0	0	0	0	0	0		0	0	0	0	1	2	3	3	7	4	8	49	73	100.571	66	65	79	16	20	21	17	19	22	13	9	13	20	17	23		79
2.549	18	20.7143	-0.949952	9.5	1	1	1	39	2900	1	0	0	0	1	1	0	1	0	0	0	0	0		0	0	2	3	8	6	50.5714	75.5714	102.571	55	70	92	15	19	23	15	17	23	9	12	19	16	22	27		35
2.55	23	21.4286	-0.356326	10.4	2	2	2	35.2857	2350	2	1	1	0	1	1	1	1	0	0		1	0	0	1	1	2	4	6	10	46.8571	72.8571	98.8571	54	71	95	16	21	20	16	20	25	9	13	21	13	17	29		39
2.551	28	20.5714	0.401234	11.7	2	2	2	36.5714	3300	2	1	0	0	1	1	0	1	0	0	1	0	0	0	0	0	4	5	7	7	47.4286	73.4286	100.429	61	74	100	15	22	24	17	21	25	11	11	23	18	20	28		22
2.552	27	22.4286	6.72279	11.3	2	3	1	38.4286	3500	2	0	0	0	0	0	0	0	0	0	0	0		0	0	0	2	7	6	7	50.8571	75.8571	102.857	59	67	89	15	20	20	16	18	25	12	11	19	16	18	25		52
2.553	19	20.8571	-1.69233	11.5	1	2	2	37.5714	2500	1	0	0	0	1	1	1	0	0	1	1	0	0	1	0	1	3	5	7	7		74.2857	101.286		70	90		21	21		20	25		12	18		17	26		29
2.554	23	26.5714	0.157346	13.2	1	3	1	40	3800	1	0	0	0	0	0	0		0	0		0	0		0	0	3	5	8	9	51.4286	77.4286	104.429	65	81	98	21	22	22	17	19	26	13	16	23	14	24	27		65
2.555	17	15.1429	-1.44038	9.9	1	2	1	41.7143	2400	1	0	1	1	1	1	1	1		1	0		0	1		1	1	6	8		53	79		56	69		17	20		17	20		9	12		13	17			58
2.556	19	19	-1.54865	12.9	1	2	2	38.7143	3060	2	0	0	0	0	0	0	0	0	0	0	0	0	2	0	2	3	6	8	7	49.8571	74.8571	102.429	54	69		15	20		15	21		10	12		14	16			71
2.559	23	21.2857	14.0005	12.3	2	3	1	37.1429	2900	1	0	0	0	0	0	0	0	0	0	0	0	0			0	0	10			50.7143			53			15			16			8			14
2.56	19	21.7143	2.58732	13	1	3	1	37	2560	2	0	0	0	1	0	1	0	0	0	0	0	0	0	1	1	2	6	5	8	49.1429	74.1429	101.143	53	74	90	15	21	21	16	19	24	9	12	19	13	22	26		59
2.561	22	19.2857	9.75408	13.4	1	3	2	35.8571	2820	1	1	0	0	0	0	0	0	0	0		0	0	0	0	0	5	7	10	7	47.1429	72.1429	99.7143	60		96	19		23	17		25	10		21	14		27		16
2.562	20	16.4286	2.19314	8.4	1	3	1	38.5714	3200	2	0	0	0	1	1	0	1	0	0	0	0	0			0	0	5			49.2857			55			16			16			9			14
2.563	17	18.7143	0.43727	12.7	1	3	2	37.5714	2700	1	0	0	0	0	0	0	0	0	0	0	0	0	0	0	0	3	7	9	10	49	73.5714	101.143	58	64	93	15	20	23	17	21	24	9	11	19	17	12	27		85
2.564	22	19	-1.2967	10.7	2	2	2	37.2857	3600	1	0	0	0	1	1	0	0	0	0	1	0	0		3	3	3	3		7	47.8571	72.8571	100.429	58	69	82	15	20	21	16	20	25	10	11	17	17	18	19		6
2.565	17	19.5714	-1.2967	9.6	1	2	1	37.5714	3500	1	0	0	0	1	1	0	1	0	0	0	0	0		0	0	2	7			48.4286		102	55		87	15		22	15		22	10		17	15		26
2.566	20	21.5714	0.250607	10.3	1	3	1	40.1429	2720	2	0	0	0	0	0	0	0	0	0	0	0	0	1		1	3	6	6	7	51.4286	76.4286	104	59	67		15	19		18	19		9	11		17	18			26
2.567	20	21.8571	-1.44038	10	2	2	1	41.5714	3774	1	0	0	0	0	0	0	0	0	0	0	0	0	0	1	1	5	6	5	8	51.7143	76.7143	104.286	54	67	92	15	20	23	15	21	22	8	9	22	16	17	25		90
2.569	20	17.2857	-1.20655	10.5	2	1	1	39.8571	4200	1	0	0	0	1	1	0	1	0	0	0	0	0	1		1	2	3	5		51.1429	77.1429		57	76		14	21		16	20		11	13		16	22			16
2.57	22	20	-0.0013436	11.7	2	3	2	39.2857	3200	1	0	0	0	0	0		0	0	0	0		0	0	1	1	6	5	7	6	49.8571	74.8571	103.857	55	70	90	14	20	21	16	21	24	10	12	18	15	17	27		77
2.571	20	23.4286	-1.32048	10.3	2	2	1	40.8571	3500	2	0	0	0	0	0	0		0	0	0	0	0		0	0	1	5			51.2857	76.2857	103.857	57	69	91	15	20	23	16	19	22	10	12	18	16	18	28		24
2.572	18	21.8571	-1.4339	12	1	2	1	33.5714	2000	2	1	1	0	0	0	0	0	0	0		0	0	1	0	1	3	3	9	9	44.7143	70.7143	97.7143	59	76		17	21		18	19		9	12		15	24			35
2.575	17	17.2857	-0.822221	11.3	1	2	2	40	3000	2	0	0	0	1	1	0	1	0	0	0	1	0	2		2	3	5		8	52.7143	78.7143		55	74		15	21		16	20		9	13		15	20			44
2.576	26	19.2857	2.91812	13.4	1	3	2	39	2640	2	0	0	0	1	1		1	0		0		0	0	0	0	3		9	10		75.1429	101.714			84			21			21			15			27		30
2.577	27	22.8571	-1.06287	11.9	1	1	2	32.2857	3100	2	1	0	0	0	0		0		0				0	0	0	4		7	5		69.7143	96.7143		67	82		20	21		19	20		11	16		17	25		0
2.578	18	18.8571	-0.901818	10.8	1	1	1	38.1429	3468	2	0	0	0	0	0	0	0	0	0	0	1	0	0		0	1	6	8	6	48.7143	73.7143	100.714	62			16			17			12			17				37
2.579	29	17.1429	4.04254	10.2	2	3	2	40.7143	3600	1	0	0	0	0		0						0	0		0	0	9	10		52	78		51	79		14	20		16	20		9	16		12	23			59
2.58	27	23.1429	4.01876	9.6	2	3	1	36	2600	2	1	0	0	1	1	0		1	1	0	0	0		0	0	3	5		7	48.5714		100	60		94	19		21	17		25	9		21	15		27
2.582	24	18.2857	2.74837	12.6	2	3	2	41.5714	4182	2	0	0	0	1	1	0	1	0	0	0	0	0	1		1	3	6	7		52.1429	77.1429		58	66		18	18		18	19		9	12		13	17			6
2.583	21	19.1429	0.0630852	10.3	2	2	1	37.2857	3400	2	0	0	0	0	0	0	0	0	0	0	0			0	0	0	6	10	9	48	73.5714	99.7857	58	73	90	18	20	23	15	20	23	9	15	19	16	18	25		96
2.584	21	18		10.1	1		1	37.8571	3200	1	0	0	0	0	0	0	0	0	0	0	0	0		0	0	3	6	9		49.8571	75.8571		60	74		15	20		16	19		10	14		19	21			88
2.587	17	16.4286	0.158524	10.4	1	2	2	36.7143	2600	2	1	0	0	1	1	0	1	0	0	0	0	0	1		1	1	5	7		47.2857	73.2857		51	70		15	19		15	20		9	13		12	18			15
2.588	19	24	0.910029	8.9	1	3	1	39.5714	3200	2	0	0	0	1	1	0		1	0	0	0	0	0	0	0	0	7	9	8	50.8571	75.8571	102.429	58	71		17	20		16	19		10	13		15	19			79
2.589	22	18.5714	3.79059	12.4	1	3	2	37.2857	3120	2	0	0	0	0	0	0	0	0	0	0	0	0			0	0	6	6		48.4286	76		61			16			15			12			18				56
2.592	16	18.2857	-1.54865	9.2	1	2	1	37.1429	2900	2	0	0	0	1	1	1	1	0	0	0	0	0	1		1	2	6	7		49.1429	75.1429		51	72		15	20		13	20		10	13		13	19			16
2.593	18	16	-1.42875	10.2	1	2	1	38.2857	3040	1	0	0	0	1	1	0	1		0	0	0	0	2		2	3	7	6		48.8571	75.4286		50	57		15	15		15	18		7	9		13	15
2.594	19	17	-1.74586	11.7	2	1	2	39.2857	3500	1	0	0	0	0	0	0	0	0	0	0	0	0	1		1	1	5	7		49.8571	76.4286		53	73		15	18		15	21		9	16		14	18			38
2.831	25	17	-0.277805	12.4	2	1	1	40.7143	3200	1	0	0	0	0	0	0	0	0	0	0	0		0	0	0	2		6	7		78.4286	103.429																	79
2.84	27	16.5714	-0.789328	13.6	2	3	1	41.1429	2900	2	0	0	0	0	0	0	0	0	0	0	0		0	2	2	3		5	5		78.4286	104		60	76		19	21		19	20		9	13		13	22		4
2.847	29	17.8571	-0.424226	12.5	2	2	2	40.1429	3300	1	0	0	0	1	1	1	1	0	0	0	0		0	1	1	3		6	8		77.7143	102.714		76	79		21	20		19	23		15	17		21	19		55
2.855	32	20.8571	-1.62596	11.4	2	1	2	41.4286	3000	2	0	0	0	1	1	0	0	0	1		1		0	2	2	3		6	5		79.2857	104.286		75	74		20	20		19	20		18	15		18	19		23
2.857	30	16.1429	-1.10024	10.6	2	2	2	40.1429	3000	1	0	0	0	1	1	0	1	0	0	0	0		0	2	2	2		6	8			104			92			23			24			19			26
2.859	21	15.8571	-1.2967	12	2	2	2	39.7143	3000	2	0	0	0	1	1	0	1		1	1	0		0	1	1	1		5	6		76.7143	102.714		77	94		22	23		20	23		14	19		21	29
2.861	31	15.4286	5.73123	12.1	2	1	2	39.4286		1	0			1	1		1		1	0			0	2	2	3		6	8		77.2857	103.286		71	92		19	21		19	24		15	21		18	26
2.865	30	17.1429	3.08035	13.4	2	2	2	38.7143	2600	1	0	0	0	1	1	0	1	0	1	1	0		0	2	2	3		5	6		76	101.571		67	89		20	21		19	23		12	20		16	25		50
2.866	25	18.8571	-1.10024	14.4	2	2	1	39	3200	2	0	0	0	1	0	1	0	0			0		0		0	0		8			76.2857	101.286		80			22			18			18			22			83
2.868	27	19	3.52689	12.5	2	2	2	38.7143	2800	2	0	0	0	0	0	0	0	0	0	0	0		0	2	2	3		9	6		76.3571	101.429		75	97		21	23		23	22		14	19		17	33		69
2.87	30	17	2.65834	10.1	2	2	1	38.7143	2900	2	0	0	0	0	0	0	0	0	0	0	0		0	1	1	2		5	6		75.8571	101.857		70	94		20	23		19	23		14	22		17	26		53
2.871	26	21.1429	-1.69233	10.9	2	2	1	39.5714	3500	1	0	0	0	0	0	0	0	0	0	0	0		0		0	0		6	6		76.5714	102.571		81	93		21	23		20	21		20	22		20	27		30
2.872	26	22.7143	-1.54865	11.4	2	2	2	42.5714	3400	2	0	0	0	0	0	0	0	0	0		0		0	0	0	1		8	8		80.1429	105.143		81	90		22	21		20	23		14	19		25	27
2.874	24	19.4286	-1.2967	11	2	2	1	39.5714	2500	2	0	0	1	0	0	0	0			0	0		0		0	0		6	7		75.8571	100.857		73	85		21	21		20	23		14	17		18	24		16
2.877	32	19.5714	-0.848287	14	2	2	1	40.4286	2900	2	0	0	0	0	0	0	0	0	0	0	0		0	0	0	1		8	7		80.4286	105		73	89		20	21		20	21		15	21		18	26		44
2.879	28	19.5714	-0.188865	12.7	2	2	1	41	3300	2	0	0	0	0	0	0	0	0	0	0	0		0	1	1	3		6			79	105		72	89		21	21		19	25		13	18		19	25
2.881	26	16	-1.35023	13	2	1	2	38.8571	2900	2	0	0	0	0	0	0	0	0	0	0	0		0	1	1	3		6	7		76.4286	103.857		70	88		21	21		20	24		12	17		17	26		14
2.883	20	22.4286	-1.35023	10.7	2	1	2	38.2857	3000	1	0	0	0	0	0	0	0	0	0	0	0		0	3	3	3		6	5		75.8571	101.286		78	78		18	20		19	24		21	15		20	19		70
2.884	24	21.2857	-1.01632	9.7	2	2	1	39.2857	2800	2	0	0	0	0	0	0	0	0	0	0	0		0	1	1	2		7	10		76.7143	101.714		73	95		22	20		20	25		15	20		16	30		20
2.885	29	19.1429	2.83928	12.9	2	3	1	40.5714	3980	1	0	0	0	0	0	0	0	0	0	0	0		0	1	1	3		6	7		77.5714	103.571		69	88		20	21		20	25		12	18		17	24		63
2.886	26	23	2.66717	12.2	2	3	2	39.5714	2400	2	0	1	1	0	0	0		0	0	0	0		0	1	1	3		6	6		77.4286	102.429		71	84		20	21		19	23		15	18		17	22		12
2.888	28	21.2857	-1.40497	10.9	2	2	1	39.2857	3500	1	0	0	0	0	0	0	0	0	0	0	0		0		0	0		6	10		76.7143	102.143		72	91		21	22		19	25		15	16		17	28
2.89	25	19.5714	-1.62596	11	2	1	2	38.1429	2900	1	0	0	0	1	1	0	1	0	0	0	0		0	2	2	3		6	6		76	101.429		70	81		19	23		20	20		12	16		19	22
2.892	27	20.8571	7.14446	12.3	2	1	2	37.1429	3300	2	0	0	0	0	0	0	0	0	0	0	0		0		0	0		6	9		75.2857	100.286		68	88		20	20		18	22		13	21		17	25
2.893	29	24.8571	-1.35023	13.3	2	1	2	40	4200	1	0	0	0	0	0	0		0	0	0	0		0		0	0		6	7		77.2857	103.714		70	90		20	21		19	23		13	22		18	24		52
2.895	33	25.5714	13.4739	12.8	2	3	1	39	3440	1	0	0	0	1	0	1		0	0	0	0		0	0	0	3		5	10		76	101		75	81		20	22		25	25		13	16		17	18		45
2.896	24	23.8571	2.74837	12	2	3	1	38	3250	1	0	0	0	1	1	1		0	0	1	0		0	1	1	3		10	10		75.7143	101.286		73	90		20	21		20	23		15	20		18	26		53
2.897	29	24	-1.54865	12.3	2	2	2	38.8571	2500	2	0	0	1	0	0	0		0	0	0	0		0	0	0	3		7	7		76.4286	101.429		74	82		22	20		18	23		13	16		21	23
2.898	32	25.1429	-0.356326	10.2	2	2	1	38	3200	1	0	0	0	0	0	0		0	0	0	0		0	0	0	2		8			76.5714	100.571		73	90		21	23		19	22		17	19		16	26		49
2.899	25	23.4286	1.26636	9.5	2	2	2	36	2800	2	1	0	0	1	1	1		1	0	1	0		0	3	3	3		7	6		72.8571	100.857		70	94		21	21		20	25		11	21		18	27		53
2.9	24	21.7143	-1.60218	10.8	2	1	2	36.8571	3000	2	1	0	0	0	0	0	0	0	0	0	0		0	1	1	3		5	7		73.1429	98.1429		71	85		20	20		19	23		14	19		18	23
2.902	33	22.2857	-1.40497	9.6	2	2	1	40.1429	3100	1	0	0	0	1	1	1	1	0	0	1	0		0	2	2	3		5	6		77.7143	103.714		69			20			19			10			20			43
2.907	28	21.2857	-1.74586	11.8	2	1	1	38.4286	2800	2	0	0	0	0	0	0	0	0	0	0	0		0	0	0	2		5	5		75.7143	101.714		68	84		19	21		18	21		14	16		17	26		16
2.909	20	22.8571	-1.2967	11.9	2	2	1	38	3300	1	0	0	0	1	0	1	0	0	0		0		0	0	0	1		6	6		75.2857	100.714		69	95		22	23		17	22		13	23		17	27		41
2.91	25	19.2857	-1.2967	9.7	2	2	2	37.5714	3060	1	0	0	0	0	0	0	0	0		0	0		0	2	2	3		5	7		75.1429	101.714		72	85		21	22		19	21		13	17		19	25		61
2.911	24	22.4286	-1.48291	9.1	2	1	1	38.4286	2800	2	0	0	0	0	0	0	0	0	0	0	0		0	2	2	3		7	5		75.8571	101.857			93			21			25			20			27		42
2.912	29	19.5714	0.487146	14	2	2	2	39.1429	2500	2	0	0	1	0	0	0	0	0	0	0	0		0	0	0	3		6	6		77	103		69	82		19	20		19	23		14	14		17	25
2.918	28	22.4286	-0.980911	12	2	2	2	40.2857	3900	1	0	0	0	1	1	0	0	0	0	1	0		0	0	0	0		6	7		77.8571	103.857		68	76		19	20		19	20		12	14		18	22
2.923	33	19.2857	-0.678541	12.2	2	2	1	37.5714	2900	1	0	0	0	0	0	0	0	0	0	0	0		0	1	1	3					74.7143	101.143		71	101		19	23		20	26		14	24		18	28		68
2.924	24	21.7143	-1.2967	12.3	2	2	2	37.5714	3000	1	0	0	0	0	0	0	0	0	0	0	0		0	0	0	3		5	8		76.1429	102.143		67	92		20	21		18	25		11	20		18	26		12
2.925	25	22.7143	-1.2967	14.6	2	2	2	39	2600	2	0	0	0	0	0	0	0		0	0	0		0	1	1	3		7	6		76.1429	103.143		76	82		22	20		20	23		15	17		19	22		12
2.926	21	20.5714	-1.62596	12.9	2	1	1	36.4286	2900	2	1	0	0	1	1		0	0	0				0	1	1	3		6	8		73.5714	99.5714		68	95		20	23		19	21		13	21		16	30
2.93	23	26.5714	-1.15302	13	2	2	1	38	2800	2	0	0	0	1	1	1		0	0	1	0		0		0	0		5	9		74.4286	100.429		72	80		20	21		19	20		15	17		18	22
2.931	30	23	-1.71611	12.5	2	2	2	39.8571		2	0			0	0			0	0				0	1	1	2		5	8		77.4286	105.429		66			20			18			11			17			64
2.932	29	26.5714	-0.765546	12.2	2	3	1	39	3000	2	0	0	0	1	1	1		1	0		0		0	1	1	3		7	6		76.4286	103		88	97		23	21		24	26		16	24		25	26		6
2.933	31	15.7143	0.539929	11.5	2	2	1	41.4286	3400	1	0	0	0	0	0	0	0		0	0	0	0	1	0	1	4	10	10	9	53.1429	79.1429	105.571	61	69	94	18	20	21	17	20	26	10	11	21	16	18	26		7
2.942	35	18.4286	8.63185	12.9	2	2	2	39.2857	2900	1	0	0	0	0	0	0	0	0	0	0	0		0	0	0	2		6	8		75.8571	105.286		69	91		19	21		20	22		13	21		17	27		10
2.943	27	14.8571	6.33546	12.8	2	2	2	41.4286	3400	1	0	0	0	0	0		0	0	0	0		0		0	0	0	6		7		79.7143	107.286		67	89		20	22		19	22		11	18		17	27		40
2.944	36	18.8571	-1.60218	12.4	2	1	1	40.2857	3300	2	0	0	0	0	0	0	0	0	0	0	0	0	0	0	0	1	6	9	6	53.2857	79.2857	105.714	58	70	104	15	21	24	16	20	25	10	11	24	17	18	31		27
2.945	28	17.1429	-1.23033	11.7	2	1	2	38.5714	2900	2	0	0	0	0	0	0	0	0	0	0	0		1	0	1	3		8	7		76	103		64	88		19	21		16	19		12	20		17	28		36
2.946	25	17	2.83928	12.7	2	3	2	37.5714	3600	2	0	0	0	0	0	0	0	0	0	0	0		0	0	0	2		7	10		74.8571	101.857		70	94		19	21		20	24		13	21		18	28		46
2.947	25	26	-1.37401	13.9	2	1	1	36	2400	2	1	1	0	1	1	1		0	1		0		0	1	1	3		6	6		74.4286	100.857		69	82		22	21		15	24		14	14		18	23		11
2.95	33	28.4286	2.49449	12	2	1	1	41	4100	1	0	0	0	1	1	0			0	1	0		0	1	1	3		6	6		78.8571	103.857		65	92		20	21		17	25		10	21		18	25		40
2.952	35	16.5714	-1.60218	11.5	2	1	2	36.7143	2600	2	1	0	0	0	0	0	0	0	0	0	0		0	0	0	4		8	6		71	100.429		69	88		20	21		19	20		13	20		17	27		50
2.954	38	20.8571	-0.477758	12.7	2	1	1	39.5714	3000	2	0	0	0	0	0	0	0	0	0	0	0			1	1	1	5	9	10	52.2857	78.2857	104.286	64	79	99	17	21	22	20	20	25	10	11	24	17	27	28		65
2.955	22	15	-1.57243	11.8	2	2	2	39.7143	3000	1	0	0	0	0	0	0	0		0	0	0	0		1	1	1	7		8	50.8571	75.8571	103.429	68	70	98	18	20	24	18	19	23	14	13	22	18	18	29		31
2.957	30	16.7143	-1.20655	10.9	2	1	2	37.8571	3400	1	0	0	0	0	0	0	0	0	0	0		0	0	0	0	1	5	8	7	49.1429	75.1429	101.571	59	70	97	18	20	21	15	20	27	12	12	22	14	18	27		6
2.959	26	17.7143	-0.173454	11.9	2	3	1	38.5714	3500	1	0	0	0	1	1	1	1	0	0	0	0	0	2	2	4	2	6	10	10	50.1429	76.1429	102.571	60	71	97	15	21	21	17	20	26	11	12	23	17	18	27		50
2.963	25	21.8571	-1.71611	14.4	2	2	2	37.8571	2800	1	0	0	0	1	1	0	1	0	0	0	1		1	2	3	5		8	9		74.2857	102.286		67	95		20	21		19	25		12	22		16	27		31
2.964	30	22.5714	-1.40497	11.8	2	2	2	36.4286	3300	2	1	0	0	1	1	0	1	0	1	0	0		0	3	3	4		6	8		74	101.071			90			21			24			19			26		13
2.968	21	17.2857	-0.0032979	10.9	2	2	1	38.7143	3300	1	0	0	0	0	0	0	0	0	0	0	0	0	0	0	0	4	7	10	8	49.1429	74.1429	101.714	69	71	97	15	20	23	18	19	23	15	14	22	21	18	29		93
2.969	30	17.8571	1.94091	11.9	2	2	2	37.8571		1	0			1	1		0	1	0	1		0	1	0	1	3	7	7	8	51.2857	76.2857	103.286	67	69	91	15	20	22	18	19	22	16	12	20	18	18	27		11
2.971	21	21.5714	-1.60218	12.2	2	1	2	37.2857	3000	2	0	0	0	0	0	0	0	0	0	0	0	0	1		1	0	8	7		49	75		60	69		15	20		16	20		12	11		17	18			80
2.972	23	23.4286	1.41004	11.5	2	2	1	39.4286	3100	1	0	0	0	0	0	0		0	0	0	0	0	0	0	0	4	6	7	9	50.8571	76.8571	103.857	64	72	99	17	20	23	19	20	27	11	14	22	17	18	27		62
2.973	22	23	-1.44038	9.4	2	2	1	36.8571	3500	1	1	0	0	1	1	1		1	0	0	0			2	2	2	5	7	7	49.4286	74.4286	103.429	52		88	13		23	13		22	11		18	15		25		29
2.974	25	16.2857	-1.10024	13.4	2	2	2	38.4286	2500	2	0	0	1	0	0	0	0	0	0	0	0	0	2	0	2	5	7	10	9		70.1429	97.1429		70	81		21	20		19	23		12	17		18	21		54
2.975	25	22.4286	-1.4339	10.1	2	2	1	40.8571	3200	2	0	0	0	0	0		0	0	0	0		0		0	0	0	6	6	7	51.8571	76.8571	103.857	58	69	91	15	21	21	17	17	23	12	12	19	14	19	28		10
2.976	29	22.2857	2.44364	11.5	2	3	2	38	3000	2	0	0	0	1	1	0	1	0	0	0	0	0	0	1	1	6	3	9	7	49.7143	75.7143	102.714	65		84	16		23	18		22	13		17	18		22		62
2.977	22	22.7143	-0.956558	13.8	2	2	1	38.1429	3000	2	0	0	0	1	1		0	1	1			0	0		0	1	3	5		50.1429	79.1429		66	81		17	20		18	20		13	20		18	21			37
2.98	27	19.5714	-1.4585	9.9	2	1	1	39	3100	2	0	0	0	1	1	0	1	0	1	0	0	0		0	0	0	7		7	49.4286	74.4286	101.429	60	67	87	15	17	21	16	19	21	13	12	18	16	19	27		5
2.981	38	23.2857	-1.4585	11.8	2	1	2	39.5714	3800	1	0	0	0	1	1	0		0	0	0	0	0	0	0	0	2	5	6	6	50.7143	76.7143	103.714	67	74	98	18	20	23	20	22	26	11	14	23	18	18	26		43
2.983	26	21.8571	-1.4585	13.1	2	1	1	35.2857	3400	1	1	0	0	1	1	1	0	1	1		1	0	0	0	0	1	6	6	8	46.2857	72.2857	98.2857	54		97	14		21	16		25	9		23	15		28		34
2.986	25	21.5714	-1.54865	11.1	2	2	1	36.7143	2900	2	1	0	0	0	0	0	0	0	0	0	0	0	1	2	3	3	4	5	6	48	73	100	65	72	90	18	21	21	17	19	23	12	13	19	18	19	27		58
2.987	34	23	4.04254	12.8	2	3	2	38.1429	3660	1	0	0	0	0	0	0	0	0	0	0		0	0	0	0	1	6	6	7	49.4286	74.4286	100.429	58	74		14	21		16	21		10	13		18	19			62
2.988	22	28.1429	0.631397	10.6	2	2	2	38	3162	1	0	0	0	0	0	0			0	0	0			1	1	3		7	10		75	103		67			20			18			11			18			11
2.989	32	17.5714	-1.54865	13	2	2	1	38.5714	2800	2	0	0	0	1	1	0	1	1	0	0	1	0	0		0	3	6	6		49.4286	75.4286		70	71		21	21		19	19		13	13		17	18			60
2.99	29	18.8571	1.23793	11.5	2	2	1	30.4286	1700	2	1	1	0	1	1	0	1	0	0		0	0	1	0	1	6	6	8	6	42.2857	68.2857	95.2857	56	58	93	15	15	22	14	17	27	10	10	17	17	16	27		50
2.991	23	22.2857	0.0379844	12.5	2	1	1	35.5714	2600	2	1	0	0	1	1	0	0	0	0		0	0	2	0	2	3	6	6	10	48.1429	73.1429	99.7143	63	70	89	17	21	21	16	19	23	12	12	18	18	18	27		41
3.001	23	23.2857	1.61211	11.3	2	3	1	39.7143	2800	2	0	0	0	0	0	0		0	0	0	0		0	1	1	1		4	7		78.4286	105.429		78	90		22	21		20	23		13	19		23	27		55
3.002	21	21.8571	-0.72896	8.8	2	2	1	41.1429	4080	1	0	0	0	0	0	0	0	0	0	0	0		0	0	0	0		7	9		79.1429	104		72	92		20	21		19	26		13	19		20	26		44
3.003	20	22.8571	0.23053	10.2	1	1	2	40.8571	2900	2	0	0	0	0	0	0	0	0	0	0	0			0	0	0		5	7		79	105		67	89		20	21		20	26		11	17		16	25
3.005	18	20.1429	-1.01632	8.7	1	2	2	38.7143	3100	1	0	0	0	1	1	1	1	0	0	0	0		0		0	0		9	10		77	101.143		69	80		22	20		17	21		13	15		17	24
3.006	20	19.7143	3.6644	7.6	1	3	1	39.8571	3200	1	0	0	0	1	1	1	1		1		0			2	2	3		9	9		78.7143	103.714		79	90		23	20		23	25		15	17		18	28		5
3.007	19	16.4286	-1.60218	10.4	2	1	2	39.5714	2900	1	0	0	0	0	0	0	0	0	0	0	0	0	1		1	1		5			78.5714	103.429		61	83		20	21		17	20		8	14		16	28		10
3.01	18	21.5714	-1.05037	7.7	2	2	1	40.2857	2700	2	0	0	0	1	1	1	1	0	0	0	0		0		0	0		7	6		80.4286	105.429		75	88		23	21		21	25		13	20		18	22		73
3.011	22	17.4286	-1.62596	10.4	2	1	2	39.8571	3100	1	0	0	0	1	1	0	1	0	0	0	0		0	1	1	2		5	7		79.2857	103.429		73	86		20	21		19	26		11	14		23	25		51
3.012	21	23.4286	-1.50315	11	2	1	1	39	3000	2	0	0	0	0	0	0		0	0	0	0		0	0	0	1		7	7		74.2143	101.429		82	93		21	23		21	24		14	17		26	29		55
3.013	27	16.7143	2.04612	10.6	2	1	2	38.5714	2800	2	0	0	0	1	1	1	1	0	0	0	1		0		0	0		5	8		76.8571	102.714		70	83		21	20		18	20		13	18		18	25
3.015	21	19.7143	-1.64683	8.8	1	1	2	38.8571	3000	1	0	0	0	1	1	0	1	0	0	0	0			1	1	3		4	6		77.4286	102.571		71	80		20	22		22	24		12	15		17	19		49
3.016	22	19.1429	1.55306	13.2	1	1	1	39.4286	3000	1	0	0	0	0	0	0	0	0	0		0		0		0	0		5	8		77.5714	101.286		68	78		23	21		18	22		9	16		18	19		1
3.019	16	16.4286	-0.708365	12.7	1	2	2	39.8571	2200	2	0	1	1	1	0	1	0	0	0	0	0		0	0	0	3		6	9		78.7143	107.571		63	83		19	20		18	23		10	16		16	24		9
3.023	23	21.2857	-1.64683	10.9	2	1	2	38.2857	2400	2	0	1	1	1	1	0	0	1	0	0	0		1	1	2	5		5	7		77.2857	102.286		73	73		21	20		18	20		15	13		19	20
3.024	22	18.7143	8.93839	11.5	2	3	1	38.7143	3200	2	0	0	0	1	0	1	0	0	0	0	0		0	0	0	3		6	8		76.7143	103.714		71	75		18	20		20	22		15	12		18	21
3.025	22	23.5714	11.0086	9.8	2	2	1	37	3700	1	0	0	0	0	0	0		0	0	0	0		0	0	0	2		3	7		76.7143	101.714		76	102		22	23		19	24		13	27		22	28		36
3.026	18	17.7143	3.41514	9.5	1	3	2	39.4286	3100	1	0	0	0	1	1	0	1	0	0	0	0		0		0	0		4			78.7143			73			20			19			12			22			5
3.029	20	19.8571	-1.64683	10.3	2	1	1	39.5714	3200	1	0	0	0	1	0	1	0	0	0	0	0		0	2	2	3		4	9		77.5714	104.571		68	97		20	21		19	26		11	22		18	28
3.03	20	27.1429	-0.433467	11.6	2	2	2	40	3000	1	0	0	0	1	0	1		0	0	0	0		2	2	4	6		7	9		77.7143	102.857		72	74		20	21		20	22		11	13		21	18		28
3.032	20	15.2857	-1.5933	12.1	2	2	1	37	2550	2	0	0	0	1	1	0	0		0	1	0		0		0	0		5			76			63			18			16			12			17
3.035	20	18.7143	1.51713	11	1	3	1	41	3200	1	0	0	0	0	0	0	0	0	0	0	0		0	0	0	3		7	7		80.2857	103.286		74	83		22	21		19	22		14	14		19	26		15
3.036	23	18.8571	-1.01858	9.6	1	2	2	39	3000	2	0	0	0	1	1	1	1	0	0	0	0		0	0	0	1		4	5		77.5714	103.571		64	83		19	20		19	23		10	15		16	25		36
3.038	25	17.7143	3.26914	11.5	2	3	1	38.1429	3200	1	0	0	0	1	0	1	0	0	0	0	0		0	0	0	3		6	6		77.8571	101.857		73	92		21	21		20	26		13	19		19	26
3.039	19	19.2857	-0.911059	10.1	2	1	1	38	3300	2	0	0	0	0	0	0		0	0	0	0			0	0	0		8	6		75.5714	101.429		72	98		22	25		17	26		14	20		19	27		34
3.043	17	23.1429	-1.12037	8.2	1	2	1	37.5714	3000	1	0	0	0	1	0	1		0	0	0	0		0		0	0		7	8		76.4286	101.429		63	79		20	20		19	23		9	16		15	20		15
3.044	20	23	-1.44962	10.2	2	2	1	35.2857	3000	1	1	0	0	1	1	0	1	0			0		0		0	0		7			74.2857			70			20			23			11			16			34
3.046	18	23.4286	0.477905	9.2	1	2	2	37.5714	2300	2	0	1	1	1	1	1		1	0	0	0		0	0	0	1		4	6		76.4286	102.429		67	82		18	22		20	20		11	16		18	24		8
3.047	23	18	-0.97082	9.9	2	1	1	38.7143	3200	2	0	0	0	1	1	0	0	1	0		0		0	0	0	0		4	7		78	102.286	70		90	19		22	19		25	14		18	18		25		28
3.05	22	23.1429	5.27631	10.9	2	2	2	35.8571	2856	1	1	0	0	0	0	0		0	0		0		0	0	0	3		7	7		73.1429	98.1429			85			21			23			18			23		37
3.051	20	22.8571	10.5191	8	1	3	1	41	3200	2	0	0	0	1	1	0	0	1	0	0	0		0		0	0		6			79			73			22			19			14			18
3.052	19	19.8571	0.336951	9	1	1	2	37.5714	2500	2	0	0	0	0	0	0	0	0	0	0			0	1	1	3		5	6		76.1429	104.143		70	97		19	22		18	25		13	22		20	28		41
3.054	23	19.7143	-1.60218	12	2	1	2	37.4286	3000	1	0	0	0	1	1	0	0	1	0	0			0	1	1	3		6			75.7143	100.857		73	84		21	21		19	25		13	13		20	25
3.058	22	16.7143	-1.19767	10.9	2	2	2	39.1429	2200	1	0	1	1	1	1	1	1	0	0	0	0		0		0	0		5	7		77.4286	104.429		65	96		17	22		19	21		12	23		17	30		35
3.059	22	19.4286	-1.26405	11.2	2	2	2	37.2857	3100	2	0	0	0	1	1	0	1	0	0	0	0		0	0	0	3		6	9		75.1429	104.143		71	98		20	23		19	26		14	22		18	27
3.06	21	22.8571	-1.74586	9.4	2	1	2	39	3952	2	0	0	0	1	1	0	1	1	0	0	0		0	2	2	3		6	6		77.5714	102.571		80	78		22	20		19	23		15	16		24	19		17
3.061	16	22.7143	-1.64683	8.3	1	1	1	39	3000	2	0	0	0	1	1	0	1	1	1	1	0	0		0	0	1	5		5			103.286	59		89	19		21	16		22	8		20	16		26
3.062	19	22.2857	-1.64683	9.6	2	1	1	38.1429	3000	1	0	0	0	1	1		1	0	0	0			0	0	0	3		6	10		72.1429	101.429		65	88		20	23		18	22		10	17		17	26
3.064	20	21.2857	-1.5933	7.5	1	2	2	39.1429	3000	2	0	0	0	0	0	0	0	0	0	0	0		0	1	1	2		8	6		77.4286	102.429		65	97		19	23		19	25		10	22		17	27		20
3.065	18	21.8571	-0.918466	9.4	1	3	2	38.1429	2900	1	0	0	0	1	1	0	1		0	0	0		0	2	2	3		6	8		76.8571	101.857		72	92		22	23		18	24		14	19		18	26		39
3.066	23	26	7.04397	10.3	2	2	1	38	3400	1	0	0	0	0	0	0		0	0		0		0	1	1	3		8	9		77	102		73	83		21	20		19	22		11	18		22	23		17
3.071	19	18.8571	-1.27294	11.2	1	1	1	33.4286	2000	1	1	1	0	1	1	1	1	1	1		0		0	0	0	0		6	7		73.2857	97.1429		60	71		15	19		16	20		11	13		18	19		0
3.075	18	19.8571	0.347683	11.2	1	2	1	39.1429	2000	1	0	1	1	0	0	0	0	0	0	0			0	1	1	3		6	7		77.1429	101.143		65			19			18			11			17
3.078	19	19.5714	-1.5933	11.6	2	2	1	35.5714	3100	1	1	0	0	1	1	1	0	0	1		0		0	1	1	1		5	7		73.1429	101.286		68	81		19	20		17	20		15	14		17	27		16
3.08	19	21.1429	-0.725491	9.2	1	1	2	35.1429	3000	1	1	0	0	1	1		1	0	0				0		0	0		5			74.5714			68			21			18			12			17
3.081	18	26.2857	-1.5933	8.1	1	2	2	38	3200	2	0	0	0	0	0			0	0				0	0	0	3		4	9			102.429			80			20			21			13			26
3.084	16	21.2857	-1.50315	9.6	1	1	1	36.5714	3400	2	1	0	0	0	0	0	0	0	0				0	0	0	3		4	5		74.2857	98.4286		65	83		16	22		16	23		15	16		18	22		2
3.085	18	15.8571	-1.16226	11	1	2	1	40.8571	2700	2	0	0	0	1	1	1	1		0	0			3	3	6	6		5	6		79.1429	107		78	91		22	21		20	26		14	16		22	28		23
3.086	23	19.7143	-0.774787	9.3	1	3	2	38.7143	2600	2	0	0	0	1	1		1	0	0	0			0	3	3	3		5	9		78.5714	106.429		77	95		21	21		20	25		13	22		23	27		19
3.089	19	24.7143	-1.5933	9.8	2	2	1	37	3000	1	0	0	0	1	1	0		1	0	0	0		0	3	3	3		6	8		75.1429	100		70	78		22	20		20	21		11	13		17	24
3.092	19	19.8571	-1.50315	9.2	1	1	2	34.7143	2500	1	1	0	0	1	1	1	1	0	0		1		0	3	3	3		5	7		73.1429	98.1429		69	92		21	22		19	24		11	20		18	26		13
3.093	20	18.4286	-0.980911	10.7	2	2	2	36.8571	2400	1	1	1	0	1	1	1	1	0	0	1	0		0	3	3	3		6	6		76.8571	104.571		72	85		20	20		20	23		12	15		20	27		30
3.096	20	18.7143	-0.86687	9.7	1	2	1	36.8571	2500	2	1	0	0	0	0	0	0	0	0	0	0		0		0	0		7			76																		20
3.099	18	23.7143	-0.720826	9.9	1	2	1	36.4286	3400	1	1	0	0	1	1	0		1	0	0	0		0		0	0		6			76.5714			74			21			21			13			19			46
3.1	18	26.1429	-1.35947	9.3	2	1	2	36	3000	2	1	0	0	1	1	0		1	0		0		0	0	0	2		2	5		74.1429	100.857		63	73		19	21		19	22		9	12		16	18
3.101	22	29.8571	3.55882	11.2	2	3	1	40	2900	2	0	0	0	0	0	0			0	0	0		0	0	0	1		5	6		79.4286	103.571		77	84		22	22		17	24		21	14		17	24
3.102	24	21	-1.50315	10	2	1	1	40.1429	3000	1	0	0	0	0	0	0	0	0	0	0	0		0	0	0	2		5	6		76.8571	100.857		68	94		20	21		19	25		12	22		17	26		16
3.103	17	26.5714	-0.233515	7.6	1	2	2	40	2900	1	0	0	0	1	1	1		1	1	1	0		0	3	3	3		6	7		77.8571	102.857		67	94		19	21		17	26		12	19		19	28
3.106	17	23.1429	-0.486998	10.4	2	1	2	37.7143	2800	2	0	0	0	1	1	1		1	0	0			0	2	2	3		10	8		76.2857	102.286		66	96		18	21		19	26		11	21		18	28
3.11	18	23.4286	-1.00121	9.8	2	2	1	34.5714	2600	1	1	0	0	1	1	0		1	0		0		2	2	4	3		7	7		72.7143	97.5714		71	84		18	20		20	25		15	13		18	26
3.111	27	21.5714	2.71289	12.2	2	1	2	35.5714		2	1			0	0		0		0				0	2	2	3		7	9		73.4286	100.571		72	95		23	21		19	25		12	21		18	28
3.112	16	23.1429	-1.44962	10.7	1	2	1	38.1429	3200	1	0	0	0	0	0	0		0	0	0	0		0	1	1	0		6	7		77	102		68	82		22	20		18	21		10	13		18	28
3.113	16	19.2857	-1.30594	11.4	1	2	2	37.5714	2500	2	0	0	0	0	0	0	0	0	0	0	0		0	0	0	1		6	7		74.2857	98.2857		66	96		19	24		17	25		12	20		18	27		17
3.115	19	22.1429	-1.44962	9.9	1	2	1	36.8571	2800	1	1	0	0	1	1		1	0	0	1			0	2	2	3		6	10		75.7143	101.143		65	84		21	21		21	19		8	15		15	29		29
3.123	21	23	5.56627	9.5	1	3	2	35.8571	3000	2	1	0	0	0	0	0		0	0		0		0		0	0		6			74.1429			78			23			21			13			21			20
3.125	17	16.7143	-1.22277	10.5	1	1	1	39.5714	2700	1	0	0	0	1	1	1	1	1	1	1	0		2	2	4	4		6	5		77	104.857		61	78		12	20		18	20		13	13		18	25		2
3.127	20	18.7143	-1.02556	10.4	2	2	2	41.2857	2800	2	0	0	0	1	1	0	0	0	1	0	0			1	1	2	8	9	5		78.7143	106.429			89			21			23			18			27		42
3.128	16	17.1429	-1.16924	10.3	1	2	1	38.8571	2500	1	0	0	1	1	1	1	1	1	1	0	0		1	3	4	6		7	8		78.8571	105.857		69	96		20	27		20	21		11	19		18	29		54
3.129	19	22.8571	-1.02556	8.8	1	2	1	39	2900	2	0	0	0	1	1	1	1	1	1	0	0		0	1	1	3	5		7		77.5714	105.714		76	90		21	21		18	23		14	18		23	28
3.13	21	25.4286	-0.773609	7.6	2	2	2	40	3000	1	0	0	0	1	1	1		1	0		1		0	1	1	2		6	7		79.1429	103.143		68	81		20	21		19	20		12	15		17	25
3.132	21	19.5714	-1.07909	12.2	2	1	1	36.2857	2600	2	1	0	0	0	0	0	0	0	0		0		0	1	1	3		5	5		74	102.714		55	60		14	15		16	20		11	8		14	17		7
3.134	24	19.5714	5.39699	8.1	1	1	1	41.4286	3500	1	0	0	0	1	1	0	1	1	0	0	0		0	3	3	6		6	6		80	106.857		69			19			18			14			18			18
3.135	17	19.8571	-0.773609	10.3	1	2	1	41.2857	3000	1	0	0	0	0	0	0	0	0	0	0	0		1	2	3	6		5	7		81.2857	108.143		66	102		19	23		18	25		10	24		19	30		18
3.136	16	17.8571	2.63204	10.2	1	2	1	40.1429	3700	1	0	0	0	0	0	0	0	0	0	0	0		0	0	0	1		5	8		77.1429	105																	8
3.138	15	15.5714	-1.5933	10.1	1	2	2	41.1429	3000	2	0	0	0	1	1	0	1		1	0	0	0	1	3	4	5	5	5	6	53.7143	79.7143	106.714	57	68	78	16	20	21	16	19	20	9	11	15	16	18	22		10
3.14	18	18.4286	-1.19842	10.2	1	1	1	40	3200	2	0	0	0	1	1	1	1	0	0	0	1		3	3	6	6		7	7		77.4286	105.286			88			21			24			15			28		43
3.141	18	22.7143	-0.181516	11.1	1	2	2	39.2857	2400	1	0	1	1	1	1	1	1	0	0	0	0		0	0	0	3		5	5		76.8571	103.714		68	95		18	21		18	28		13	20		19	26		32
3.143	21	18	-1.33487	12.4	2	2	2	40.8571	4000	2	0	0	0	0	0	0	0	0	0	0	0		3	3	6	6		7	7		79.8571	106.857		70	93		21	21		19	25		12	19		18	28		30
3.144	19	15.5714	-1.50315	10	1	1	1	41	2800	2	0	0	0	1	1		1		0				2	1	3	3		8	10		78.2857	106.286		69	86		21	20		20	24		12	16		16	26		25
3.146	18	19.1429	-1.44962	11.9	1	2	2	40.8571	2500	1	0	0	1	1	1	0	0	0	0	1	1		0	0	0	6		5	6		79	106		70	90		20	21		18	24		14	18		18	27		11
3.147	18	16	-1.44962	9.9	1	2	2	39.1429	3300	1	0	0	0	1	1	0	1		1	1	0		3	0	3	3		7	7		78.7143	104.714		69			21			20			12			16			53
3.149	20	17.1429	-0.97082	11	2	1	1	38.8571	2900	2	0	0	0	1	1		0	1	1	1			1	3	4	4		6	6		76	103.857		82	95		22	21		20	27		15	20		25	27		2
3.152	17	18.2857	-0.917289	12.3	1	2	2	39.5714	2600	2	0	0	0	1	1	1	0	0	1	0	0		0	0	0	1			9		77.5714	105.571		68	100		20	24		18	21		14	25		16	30		24
3.155	16	23.7143	-1.5933	12.2	1	2	2	35.4286	2500	1	1	0	0	1	1	1		0	0		0		0	1	1	2		5	7			106			93			21			27			19			26
3.157	16	16.5714	-1.44962	10.5	1	2	2	39.8571	3500	2	0	0	0	1	0	1	0	0	0	0	0	0	0	1	1	3	5	7	8		78.8571	106.714		69	82		21	19		20	24		12	12		16	27		34
3.162	19	18.4286	3.01833	11.6	2	2	2	39.4286	3200	1	0	0	0	1	1	1	0	0	1	0	0		1	1	2	4		5	6		79	107		66	96		20	21		18	25		11	22		17	28		36
3.163	17	15.8571	1.61616	11.7	1	3	1	42	3300	2	0	0	0	1	1	0	0		0	0	0		1	1	2	4		8	6		80.4286	107.571		76	92		20	21		21	24		13	20		22	27		55
3.166	17	26.1429	-1.52693	8.8	1	1	1	38	2900	2	0	0	0	1	1	0		0	1		0		0	0	0	3		4	7		77.4286	100.571		68	93		19	21		16	23		13	23		20	26		77
3.168	22	20.8571	-1.50315	9.7	2	1	2	41.7143	3200	2	0	0	0	1	1	0	0	0	0	1	0		0	2	2	4		7	8		80.1429	108.286		73	95		19	25		21	21		14	19		19	30		45
3.182	24	21.1429	-1.64683	10.5	2	1	1	40.7143	3600	2	0	0	0	1	1	1	0	0	0	1	0		1	1	2	6		8	6		77.2857	105.143			84			21			23			13			27		6
3.183	20	16	-1.50315	9.9	2	1	2	38.7143	3100	1	0	0	0	1	1	0	1		0	0	0		1	1	2	5		10	6		74.8571	101.857		69	104		20	24		18	25		9	24		22	31		49
3.184	20	19.8571	1.11189	8.2	1	2	1	37.5714	3000	1	0	0	0	0	0	0	0	0	0	0	0		1	2	3	6		6	10		77.5714	104.571		71	97		20	24		20	23		11	20		20	30		23
3.185	21	18	-1.50315	10.2	1	1	2	38.7143	3000	1	0	0	0	1	1	0	1	0	0	0	0	0	2	0	2	3	6	5	8	52.5714	78.5714	107.571	55	73	85	15	22	23	16	18	21	9	14	16	15	19	25		27
3.186	21	17.7143	-0.379157	10.5	1	3	2	38.5714	3100	1	0	0	0	1	1	0	1	0	0	0	0		0	1	1	2		9	7		77.2857	104.286		72	92		21	21		20	23		13	20		18	28		49
3.187	18	18	-0.522407	11	1	1	1	39	3000	1	0	0	0	1	1	0	1	0	0	0	0		1	2	3	5		6	6		76.5714	103.571		81	93		22	21		19	26		14	19		26	27		4
3.188	18	17.1429	-0.609334	11.2	1	2	1	40.7143	2800	2	0	0	0	1	1	1	1	0	1	1	0	0	0	0	0	2	5	7	7	51.4286	79.2857	105.286	57	76	77	15	22	20	15	19	20	9	13	13	18	22	24		12
3.194	24	19	-1.16226	10.7	2	2	2	40.1429	3600	1	0	0	0	1	1	0	0	0	0	1	0		1	0	1	3	6	6			79.1429	104.143		76	93		20	21		19	25		15	20		22	27		9
3.195	19	19	0.005604	9.3	1	2	2	37.4286	2400	2	0	1	1	1	1	1	1	0	1	0	0		2		2	2		9			76.1429			71			20			19			13			19			34
3.198	18	17.5714	-0.72319	12.5	1	2	1	38.2857	2700	1	0	0	0	0	0	0	0	0	0	0				1	1	2			8		74.8571	101.714			98			21			26			23			28		58
3.2	18	17.1429	1.16814	12.3	2	2	1	39.5714	3000	2	0	0	0	0	0	0	0	0	0	0	0	0	2	0	2	2	5		9	50.1429	76.1429	104.143	57	74	86	15	23	20	17	17	25	11	12	15	14	22	26		3
3.202	24	21.2857	6.01817	8.5	2	2	2	41.2857	3570	1	0	0	0	1	1	0	1	0	1		0		0	1	1	2		8	8		79.1429	107		74	88		22	20		20	25		14	16		18	27		42
3.203	20	22	-0.190858	12.4	2	2	1	39.5714	3000	1	0	0	0	1	1	0	1	0	1	0	0		0	0	0	2		6	9		77.8571	104.857		71	101		20	24		18	23		12	24		21	30		37
3.204	18	18.5714	-1.30594	10.7	2	2	1	39.8571	2600	2	0	0	0	0	0	0	0	0	0	0	0		0	2	2	5	5	5	9	50.8571	76.8571	103.857	63	70	88	18	20	20	18	20	23	10	12	18	17	18	27		11
3.21	23	18.8571	0.610529	10.3	2	2	1	38	3300	2	0	0	0	0	0	0	0	0	0	0	0		1	2	3	6		7	6		75.8571	102.714		62	93		17	21		18	24		11	20		16	28		11
3.211	19	17.4286	-0.486998	12.4	2	1	2	39.5714	2700	2	0	0	0	1	1	0	1	0	0	1	0	0		2	2	3	5		7	50.2857	76.4286	104.286	57	76	89	15	20	23	15	20	23	10	12	16	17	24	27		4
3.213	22	20.4286	2.76637	12.8	2	2	1	38	2700	1	0	0	0	0	0	0	0	0	0	0	0		0	0	0	0		6	8		76.1429	103.143		67	96		20	21		19	26		11	22		17	27		4
3.214	17	19.7143	0.675442	11	1	2	1	38.5714	3200	2	0	0	0	0	0		0	0	0	0			2	0	2	4		7	9		76.4286	104.429		71	86		22	20		20	24		12	16		17	26		48
3.215	21	22.4286	-1.64683	11.2	2	1	2	38.8571	2900	1	0	0	0	1	1	0	0	0	1	0	0		2	2	4	5		5	6		77.2857	104.286			85			23			21			16			25		16
3.216	22	21.7143	-1.19842	11	2	1	1	38.8571	3400	1	0	0	0	0	0	0	0	0	0	0	0		0	1	1	5		9	6		77.4286	104.429		75	97		20	22		19	23		11	24		25	28		44
3.217	19	19.7143	-1.44962	11.3	2	2	2	40.2857	3100	2	0	0	0	1	1	0	0	0	1	0	0		0		0	3		6			77.4286			76			21			19			14			22			47
3.22	19	22	-1.44962	9.6	2	2	2	38.1429	3000	1	0	0	0	1	1	1	1	0	0	0	0		1	2	3	3		6	6		74.8571	102.714		73	85		22	21		18	25		13	15		20	24		2
3.221	20	16.8571	-1.5933	7.5	1	2	1	41.7143	3900	1	0	0	0	0	0	0	0		0		0	0	2	0	2	3	4	6	6		79	107	54	69	85	15	20	22	15	20	20	8	12	16	16	17	27		7
3.224	20	23.5714	-1.19767	14.2	1	2	2	38.2857		2	0			1	1			0	1				0	1	1	3		5	5		75.8571	103.714			91			21			23			19			28		29
3.225	16	18	0.390482	8.1	1	2	1	38.8571	3000	1	0	0	0	1	1	0	1	0	0		0	0	3	1	4	4	5	5	5	50.1429	76.1429	108.143	50		83	15		20	15		22	9		16	11		25		1
3.226	16	17.8571	-1.1739	11.2	1	1	2	37.7143	2900	2	0	0	0	1	1		1		0	0		0	3	0	3	4	4	5	6	49	75	102	57	77	89	17	21	20	16	20	24	10	12	18	14	24	27		40
3.227	22	21.7143	1.81669	10.2	2	1	1	38.4286	3900	2	0	0	0	1	1	0	1	0	0	0	0		3	2	5	6		6	10		76.8571	103.857		83	93		21	21		22	23		13	21		27	28		4
3.229	24	20.5714	5.27659	11.9	1	3	2	39	2400	2	0	1	1	0	0	0	0	0	0	0	0		0	0	0	5		9	9		75.7143	102.429			101			23			23			24			31		31
3.23	19	16	-0.19316	9.8	1	1	1	36.8571	2800	1	1	0	0	1	1	0	1		1	0	0	0	2	1	3	4	5	7	7	48	76.8571	101	54	67	85	16	20	19	16	20	24	8	12	17	14	15	25		1
3.231	18	19	2.29072	10.3	1	3	2	36.4286	2700	2	1	0	0	1	1	1	0	1	0		1		2	1	3	6		7	9		74.8571	102.857		69	84		21	20		20	24		12	15		16	25		48
3.234	19	19.4286	-1.5933	11.8	2	2	1	39	2700	2	0	0	0	1	1	1	0	0	0	1	1	0	1	0	1	4	5	6		49.5714	75.5714	102.571	60	76	83	17	21	20	17	20	25	10	13	15	16	22	23		18
3.235	22	22.8571	0.48063	10.7	2	1	2	38.2857	3300	2	0	0	0	1	1	0		0	0	1				0	0	0			6			102.571			83			21			20			15			27
3.237	18	16.2857	-1.44962	10.9	1	2	1	37.7143	2600	1	0	0	0	1	1	1	0	0	1	1	0	0	1	0	1	3	5	7	7		75.4286	103.429		70	85		20	22		19	23		13	15		18	25		18
3.239	21	16.4286	-1.05399	12.1	2	2	2	35.7143	2800	2	1	0	0	0	0	0	0	0	0			0	0	1	1	0	4	7	6	47.4286	72.4286	99.4286	56	70	94	15	21	23	15	19	24	9	12	19	17	18	28		3
3.244	18	22.1429	-1.00121	10.5	2	2	1	40.2857	3600	1	0	0	0	1	1	1	0	0	0	1	1		2		2	3	6				79			69			20			20			12			17			44
3.245	17	25	-0.910812	9.6	1	2	1	38	2800	1	0	0	0	1	1	0		1	1	0	0		2	0	2	5		6	6		76.8571	103.857		73	93		21	21		21	24		13	20		18	28		44
3.246	22	16.8571	-0.88188	11.4	2	2	2	37.5714	2800	2	0	0	0	1	1	0	0	0	1	0	0	0	1	1	2	3	4		6	49.7143	74.7143	102.714	53	66	87	15	20	21	11	19	23	11	11	16	16	16	27		50
3.247	19	19.4286	6.26903	10.3	1	3	2	38.2857	2900	2	0	0	0	1	1	1	0	1	0	0	1	0	0	0	0	3	5	7	9	50.1429	76.1429	102.143	59		91	15		21	16		24	10		18	18		28		40
3.248	18	21.1429	-1.5933	8.1	1	2	1	37.4286	3300	1	0	0	0	1	0	1	0	0	0	0	0	0	0	2	2	5	5	6	6	48.8571	76.8571	101.857	60	69	86	16	20	20	15	18	23	12	13	17	17	18	26		26
3.249	21	27.2857	-1.19767	10.6	2	2	1	38	2800	2	0	0	0	1	0	1		0	0		1		1	2	3	3		5	7		75.2857	104.143		78	88		22	23		19	20		13	19		24	26		2
3.251	16	18.4286	0.0538446	9.1	1	2	2	40.2857	2900	1	0	0	0	1	0	1	0	0	0	0	1	0		0	0	0	6	9	8	54.4286	78.1429	102.429	58	75		16	21		18	23		10	12		14	19			3
3.252	22	23.7143	-1.15302	12	2	2	1	39.7143	2500	2	0	0	1	0	0	0		0	0	0	0	0	1	1	2	5	5	6	7	50.4286	76.4286	103.429	58	68	88	15	20	20	17	19	23	10	11	17	16	18	28		22
3.255	20	21.7143	-1.3884	10.7	2	1	1	39.5714	2600	1	0	0	1	1	1	0	1	0	0	0	0	0	0	1	1	5	6	8	6	51.7143	76.7143	105.714	65	68		19	21		17	18		11	11		18	18			76
3.256	17	18.4286	0.190546	11.4	1	2	2	41	3000	1	0	0	0	1	1	1	1	0	1	0	0	0	1		1	3	5	6		52.2857	78		52	73		15	18		16	21		9	16		12	18			11
3.257	18	17.5714	-1.50315	12.2	2	1	1	38	2600	1	0	0	0	1	1	1	1	1	0	1	0	0			0	0	3		5	54.1429	81.1429		52	70		13	20		15	19		9	13		15	18			6
3.259	22	20.1429	-0.143366	13.5	2	1	2	39.1429	3500	1	0	0	0	1	1	0	1	0	1	0		0	0	0	0	4	5	8	7	51	76	103.143	59	72	98	16	20	23	15	21	24	12	12	21	16	19	30		30
3.26	22	17	-1.16924	9.8	2	2	2	40.1429	3700	1	0	0	0	1	1	1	1	1	1	0	0	0			0	0	6			51.2857			61			16			18			10			17
3.264	21	20.7143	-1.19767	11	2	2	2	37.1429	3000	1	0	0	0	1	1	0	0	1	0	0	0	0	0	0	0	5	7	7	6	48.5714	73.5714	100.571	57	69	93	17	20	21	16	18	25	8	13	20	16	18	27		32
3.266	23	23.7143	-1.16924	9.8	1	2	1	38	3200	2	0	0	0	0	0	0		0	0	0	0	0	0	1	1	4	5	4	7	48.7143	74.7143	101.714	62	78	87	16	22	21	17	19	24	11	14	16	18	23	26		43
3.268	17	19.8571	-1.2266	9.7	1	2	2	37.5714	2900	2	0	0	0	1	1	0	1	0	0	0	0	0	1	0	1	4	7	6	6	50.5714	74.5714	102.571	63	70	95	18	20	21	16	20	26	13	12	20	16	18	28		62
3.269	19	17.8571	-1.5933	10.1	1	2	1	36.5714	2600	1	1	0	0	1	1	1		1	1	0	0	0	3	0	3	3	6	5	8	49.7143	74.5714	101.571	58	68	92	17	20	21	19	19	24	9	11	21	13	18	26		1
3.27	16	25.5714	-1.64683	8.5	1	1	2	38	2600	1	0	0	0	1	1	1		1	0	1	0	0	2	2	4	5	4	6	9	49.1429	75.1429	102.143	56	67	82	16	22	20	17	17	24	10	12	13	13	16	25		25
3.271	20	19.4286	-1.60218	10.5	2	1	1	37.8571	3200	2	0	0	0	1	1	0	1	1	0		0	0	2	1	3	2	6	5	6	50	77.1429	103.286	60	70	90	15	21	22	17	20	22	12	12	19	16	17	27		4
3.274	16	17.8571	-1.64683	9.9	1	1	2	40.5714	3000	2	0	0	0	1	1	0	0	0	1	1	0	0			0	0	3	5	6	47.7143	77		58			18			17			9			14				30
3.275	16	21.8571	-1.50315	7.9	1	1	2	40.2857	2300	1	0	1	1	1	1	0	1	0	1	0	0	0	2		2	2	7	6		52	79		76	77		18	21		26	22		15	13		17	21			96
3.277	19	20	-1.44962	10	1	2	2	37.1429	2900	2	0	0	0	1	1	1	1	0	0	0	0	0	3	1	4	5	8	10	8	49.1429	74.1429	102.143	62	71	96	17	20	23	17	20	26	12	13	19	16	18	28		52
3.278	20	19.5714	-1.44962	12	2	2	1	37	2100	2	0	1	1	0	0		0	0	0	0		0	1	0	1	4	6	10	7		73.7143	101.714	59	66	89	15	20	21	15	19	23	13	11	19	16	16	26		38
3.28	28	16	14.7362	13.3	2	3	1	40.7143	3400	2	0	0	0	0	0	0	0	0	0	0	0	0			0	0	10	10		53	77.2857		58	85		15	21		17	24		11	18		15	22			64
3.281	18	18.1429	-1.26405	10.5	1	2	1	38.5714	3100	1	0	0	0	1	1	1	1	0	0	0								8			75.1429			82			22			24			13			23			34
3.282	19	26.7143	-1.53208	11.2	2	1	2	39	2500	2	0	0	1	1	1	0		1		0	0	0	1	1	2	5	6	9	6	50.7143	77.7143	105.714	62	75	93	19	21	21	16	20	23	10	12	22	17	22	27		80
3.283	17	20.5714	4.1156	7.5	1	2	1	38.4286	3000	1	0	0	0	1	1	0	1	0	0	0	0	0			0	0	8			50.4286			68			18			17			15			18
3.284	16	19.4286	-1.64683	8	1	1	1	39.1429	2800	2	0	0	0	1	1	1	1	1				0	0		0	2	5	7	7		76.2857	101.571																	29
3.285	17	22.1429	0.162116	9.8	1	2	2	38	2800	2	0	0	0	1	1	1	1	0	0	0	0	0		2	2	3	5		6			103	55			15			15			9			16
3.286	22	20	-1.10752	11	2	1	1	37	2700	1	0	0	0	0	0	0	0	0	0	0	0	0	2	2	4	5	6	6	7		73.7143	101.714	55	67	84	15	20	21	14	19	22	10	11	14	16	17	27		11
3.288	21	23.4286	-1.44962	10.8	2	2	2	38.2857	3264	2	0	0	0	0	0	0		0	0	0	0	0	2	0	2	3	5	5	7	49.5714	74.7143	100.714	58	58	84	15	14	21	16	16	21	11	10	19	16	18	23		15
3.292	19	20	-1.44962	10.2	1	2	2	36.1429	2600	2	1	0	0	1	1	0	0	1	0		0	0	0	0	0	2	7	7	6	48	73	100.286	56	68	83	15	20	20	17	18	22	12	12	16	12	18	25		12
3.293	18	17.5714	-1.5933	9.1	1	2	2	41	3300	1	0	0	0	1	1	1	0	1	0	0	0	0	1		1	3	6	7		51.5714	75.5714		61	80		17	20		16	22		10	15		18	23			14
3.294	18	17.4286	-1.50315	11.7	2	1	2	39.5714	2800	1	0	0	0	1	1	1	1	0	0	0	0	0			0	0	5			51.4286		103.714	59			19			17			8			15
3.296	18	16.4286	-1.16924	12.2	1	2	2	39	2900	2	0	0	0	0	0	0	0	0	0	0	0	0			0	0	6			51.7143			56			16			16			9			15
3.297	18	20.5714	0.442497	9.7	2	2	1	37.8571	2800	1	0	0	0	1	1		1	1	0	0							6	9		49.7143	75.5714		58	81		16	20		18	21		8	15		16	25			6
3.298	24	22	-0.773609	8.1	2	2	1	37.8571	3300	1	0	0	0	1	1		1		0	0		0	0		0	3	5	7		48.8571	76.8571		60	84		15	20		17	22		10	19		18	23			93
3.299	21	21.2857	-1.35947	10.1	2	1	1	37.2857	2500	2	0	0	0	1	1	0	1	0	0	1		0	2	1	3	4	4	5	6	47.4286	72.4286	99.7143	42	63	79	13	16	21	15	18	21	1	12	15	13	17	22		4
3.3	20	16	1.03459	9.4	1	2	2	38.4286	2300	2	0	1	1	0	0	0	0		0	0	0	0	1		1	3	8	7		50.1429	74.1429		53	72		14	20		17	21		9	13		13	18			67
3.301	17	22.7143	-1.5933	7.2	1	2	2	36.1429	2800	1	1	0	0	1	1	1	1	0	0		0		0	0	0	3	8	5	7		72.8571	100.857	54	70	92	15	21	21	15	19	23	10	12	21	14	18	27		73
3.302	19	20	-1.44962	10.5	2	2	2	41.5714	3500	1	0	0	0	1	1		0	1	1	0		0	3		3	3	6	7		55.1429	78.1429		56	73		15	20		17	20		10	13		14	20			56
3.303	17	19.5714		9.2	1		2	39.4286	3100	2	0	0	0	1	1	1	0	0	1	0	1					0	6	7		50.1429	77.4286		53	81		16	22		17	20		7	17		13	22			27
3.304	23	16.8571	10.8406	9.8	1	3	1	40.1429	2700	2	0	0	0	1	1	0	1	0	0	0	0	0	2		2	2	6	5		51	80	102	61	75		16	20		18	21		11	10		16	24
3.306	18	21.8571	-0.906691	9.9	1	2	1	36.4286	2500	1	1	0	0	0	0		0	0	0	0		0	3		3	3	5	7		47	75		61			15			18			10			18				12
3.307	22	19.4286	-1.5933	10.2	2	2	1	37.2857	3200	2	0	0	0	1	1		1	0	0	0		0			0	0	5	5		50.5714	75.5714		55	74		15	20		15	19		11	15		14	20			80
3.604	25	21.7143	0.115868	11.1	2	2	1	40.2857	3800	2	0	0	0	0	0	0	0	0	0	0	0		0	0	0	3		6	7		79.7143	104.714		72	91		21	21		18	22		13	19		20	29
3.605	24	16	-1.64683	11.9	2	1	1	41.2857	2500	1	0	0	1	0	0	0	0		0	0	0		0	1	1	3		5	6		80	107.143		74	85		23	21		19	22		14	18		18	24		1
3.606	32	23.5714	-0.589946	11.6	2	1	2	41.2857	3300	2	0	0	0	0	0	0		0	0	0	0		0	1	1	2		5	7		79.7143	104.714		71			21			19			13			18
3.607	27	22.5714	-1.2512	11.2	2	1	1	38.7143		2	0			0	0		0	0	0	0			0		0	0		6	6		76.4286	101.429		67	84		19	21		18	21		13	17		17	25		54
3.609	21	23.7143	-1.44962	9.5	2	2	2	39	3000	2	0	0	0	1	0	1		0	0	0	0		0	0	0	0		6	5		77.1429	102		57	75		15	21		16	19		9	13		17	22		37
3.614	30	17.2857	-0.935411	12.6	2	1	1	40.4286	2900	2	0	0	0	1	1	0	1	0	0	0	0		0	1	1	3		5	5		78.7143	104.571		67	92		20	21		19	24		13	20		15	27		52
3.615	30	21.4286	0.336951	11.8	2	1	2	38.7143	3570	2	0	0	0	0	0	0	0	0	0	0	0		0	1	1	1		5	7		76.5714	101.571		66	82		21	20		17	22		12	13		16	27
3.616	25	16.8571	-1.64683	11.9	2	1	1	40.7143	2900	2	0	0	0	0	0	0	0	0	0	0	0		0	3	3	3		5	6		78.1429	105.143		75	82		21	21		18	21		12	17		24	23
3.617	29	17	0.782639	12.4	2	2	2	40.4286	3500	2	0	0	0	1	1	1	0	0	0	0	1		0		0	0		6	10		78.1429	107.143		78	91		22	21		19	24		16	18		21	28
3.618	20	18.1429	-1.5933	8.9	2	2	1	39.7143	2700	2	0	0	0	0	0	0	0	0	0	0	0		0	1	1	2		5	5		78.5714	102.571		67	77		19	21		17	20		13	15		18	21		2
3.62	24	23.4286	-1.39488	11.4	2	1	1	38.2857	3200	1	0	0	0	1	1	0		1	0	0	0		0	1	1	3		6	6		77.5714	102.429		68	83		19	22		19	20		13	18		17	23		3
3.621	25	24	-1.35947	10.5	2	1	2	37.4286	3100	1	0	0	0	0	0	0		0	0		0		0	1	1	3		7	8		74.8571	99.8571		77	86		22	23		21	21		14	16		20	26		57
3.623	26	17.8571	-1.50315	10.4	2	1	2	38.4286	3300	1	0	0	0	1	1	1	1	0	0	0	1		0	2	2	2		6	9		76.7143	101.714		71	82		22	21		18	20		12	17		19	24		1
3.627	29	22.2857	5.86514	10.4	2	2	2	37.2857	2500	1	0	0	0	1	1	0	0	0	1	0	0		0	1	1	3		6	10		74.5714	100.429		69	92		20	21		19	25		12	19		18	27
3.629	30	22.7143	-0.143366	10.5	2	1	1	40.7143	3200	1	0	0	0	0	0	0	0	0	0	0	0		0	1	1	3		5	6		78.7143	104.286		64			20			18			11			15			49
3.63	26	23.5714	-1.05474	10.5	2	1	1	36.5714	3300	2	1	0	0	0	0	0		0	0		0		0	0	0	3		5	7		74.7143	100.857		71	74		20	20		22	21		11	15		18	18
3.631	20	19.2857	2.31334	9.9	2	1	2	38.7143	2950	2	0	0	0	0	0		0	0	0	0			0	0	0	1		4	7		77.4286	100.714		71	96		20	21		19	25		13	22		19	28		39
3.632	26	23.7143	-0.629929	10.3	2	2	2	35.4286	2800	2	1	0	0	0	0	0		0	0		0		0	1	1	3		8	10		72.8571	97.8571		76	89		21	21		23	23		13	18		19	27		71
3.634	31	24	1.23394	9.9	2	1	1	41	3500	1	0	0	0	0	0	0		0	0		0		0	0	0	3		7	10			104.714
3.637	26	23.5714	0.441748	11.9	2	1	2	40.5714	4200	1	0	0	0	1	1	0		1	0	0	0		0	0	0	3		7	7		79	105			95			24			22			19			30		76
3.639	26	16.1429	-1.44962	10.7	2	2	1	41.2857	3100	2	0	0	0	0	0	0	0	0	0	0	0		2	3	5	5		7	6		79.4286	107.286			84			20			23			20			21		44
3.64	29	22.7143	4.55619	10.9	2	3	1	39.4286	3500	1	0	0	0	0	0	0	0	0	0	0	0		0	2	2	3		6	7		79.8571	104.857		68	95		20	24		20	25		11	20		17	26		43
3.641	23	21	-1.5933	9	2	2	2	39.4286	3300	2	0	0	0	1	0	1	0	0	0		0		0	0	0	1		4	6		79	103		75	95		22	23		19	26		14	19		20	27
3.642	35	20.4286	6.45082	11.9	2	1	1	37.7143	3200	2	0	0	0	0	0	0	0	0	0	0	0		0	1	1	3		3	7		77.2857	100.571		70	91		20	21		19	25		13	17		18	28		28
3.643	27	21.8571	-1.50315	9.7	2	1	1	38		1	0			0	0		0	0	0	0			0	0	0	2		6	6		76	101.714		62	94		20	21		17	25		9	20		16	28
3.644	29	21.4286	1.68619	11.3	2	3	2	38	3100	2	0	0	0	0	0	0	0	0	0		0		0	1	1	2		7	8		76.2857	102.286		67	92		20	21		18	25		13	19		16	27
3.646	28	23	-1.50315	10.3	2	1	1	35.5714	1800	1	1	1	1	0	0	0		0	0		0		0	0	0	2		5	8		73.8571	98		70	78		20	20		18	21		15	19		17	18
3.647	22	16.2857	0.280694	11.5	2	1	1	40.8571	3000	2	0	0	0	1	1	0	1	0	0	0	0		1	0	1	5		7	7		80.1429	106.143		72	95		20	21		18	26		14	21		20	27		51
3.648	32	23.1429	1.06066	9	2	2	2	37.1429	3000	1	0	0	0	0	0	0		0	0	0	0		0	0	0	3		6	10		75	100		73	87		22	22		18	25		14	20		19	20		35
3.653	30	22.8571	-0.606164	11.2	2	1	1	35.2857	2600	2	1	0	0	1	1	0	1	0	0		0		0	1	1	3		7	8		73	98.7143		70	86		21	21		18	25		13	19		18	21
3.658	31	16.1429	-0.089835	10.7	2	2	2	40.4286	3000	1	0	0	0	1	1	0	1		1	0	0		0	0	0	1		7	8		81.7143	106.857		78	90		22	20		20	23		13	20		23	27
3.659	25	20	-1.35947	11.1	2	1	1	40.8571	3600	1	0	0	0	1	1	1	0	0	0	0	0		0	1	1	3		5	5		78.2857	106.143			84			23			23			17			21		4
3.662	30	20.2857	-1.64683	11.1	2	1	2	40.5714	2800	2	0	0	0	1	1	1	0	1	0	1	0		1	1	2	2		5	6		78.2857	106.143			95			20			23			24			28		22
3.664	22	17.8571	-1.10752	12.2	2	1	1	43.1429	3500	1	0	0	0	1	1	0	0	0	0	1	0	0	2	2	4	6	7	7	7	54.1429	80.1429	107.143	57	68	88	15	20	20	17	18	24	8	12	16	17	18	28		18
3.666	27	18.4286	-1.44962	11.2	2	2	2	40.7143	3500	2	0	0	0	1	1	0	1	0	1	0	0		0	1	1	2		7	8		79.4286	105.714		68	93		21	23		20	21		11	19		16	30		54
3.667	29	23.7143	-1.44962	10	2	2	2	36.1429	2700	2	1	0	0	0	0	0		0	0		0		0	3	3	3		5	7		74.5	98.4286		68	93		19	21		19	23		13	20		17	29		30
3.668	27	17	-0.343319	10.4	2	1	1	37.8571	2200	1	0	1	1	1	1	0	1	0		0	0		2	1	3	3		6	8		77.5714	103.714		67	93		19	21		19	23		11	21		18	28		1
3.67	25	17.4286	2.17904	10.3	2	2	1	38.5714	2900	2	0	0	0	0	0	0	0	0	0	0	0		0	1	1	5		7	7		76.8571	103.714		67	86		20	21		18	21		11	16		18	28		4
3.671	29	26.7143	0.477905	9.4	2	2	1	39	3500	2	0	0	0	1	1	0		1	0	0	0		0		0	0		4			80			70			20			19			13			18
3.672	26	19.5714	-1.30594	11.5	2	2	2	39.4286	3600	2	0	0	0	0	0	0	0	0	0	0	0		0	0	0	4		6	7		75.8571	103.714		80	95		22	22		19	23		15	22		24	28		8
3.673	27	16.4286	-0.48625	9.1	2	2	2	36.5714	2800	1	1	0	0	1	1	0	1	0	0	0	0	0	0	1	1	4	3	3	7		76.2857	103.286			95			21			26			20			28		43
3.674	24	18.2857	-1.35947	11.8	2	1	2	38.7143		2	0			0	0		0	0	0	0			0	2	2	5		6	5		77.1429	104.143		72	97		22	21		20	24		12	24		18	28		36
3.677	28	18.2857	-1.30594	13.5	2	2	2	40.5714	3100	1	0	0	0	0	0	0	0	0	0	0				1	1	3	6					104.286			93			21			25			20			27
3.681	23	17.5714	-0.181516	11.4	2	2	2	39.4286	3200	1	0	0	0	0	0	0	0	0	0	0	0	0	0	0	0	3	4	5	6	52.1429	77.1429	104.143	54	76	88	15	21	20	14	19	24	9	15	17	16	21	27		7
3.683	29	18.5714	0.477905	12.7	2	2	1	40	3000	1	0	0	0	1	1	0	0	0	0	1	0	0	1	2	3	6	6	7	6	56.7143	80.7143	108.143	62	69	88	18	20	21	16	18	22	10	13	18	18	18	27		35
3.685	30	21	5.88686	8.4	2	3	1	38.7143	3600	1	0	0	0	0	0	0	0	0	0	0	0		0	0	0	4		6	6		77	104		70	84		20	20		19	24		13	16		18	24		31
3.686	24	17.8571	-0.725491	12.3	2	1	1	40.7143	3400	1	0	0	0	0	0	0	0	0	0	0	0	0	1	2	3	3	6	5	6	52	78.1429	105.857	68	67	93	20	20	24	17	18	25	13	12	18	18	17	26		50
3.687	28	19	-0.420009	9.8	2	2	2	37	2500	1	0	0	0	1	1		1	0	0	0			0	0	0	2		6	6		75	102.857		64	92		19	21		18	25		10	19		17	27		20
3.688	21	19.4286	-1.50315	11.3	2	1	2	39.2857	3300	2	0	0	0	1	1	0	1	0	0	0	0		3	3	6	6		7	6		77.2857	104.286		69	96		21	21		20	27		12	20		16	28		13
3.689	26	20.2857	8.25051	11.5	2	2	1	39	2900	1	0	0	0	1	1	0		0	0	1	0		0	1	1	1		9	6		77	105		65	93		20	21		18	25		10	21		17	26		24
3.69	24	16.5714	11.207	11	2	1	1	40.5714	3200	1	0	0	0	1	1	0	0	0	1	0	0	0	0	2	2	3	5	9	6	52.5714	77.5714	105.286	60	68	86	18	20	20	15	18	24	13	12	21	14	18	21		2
3.691	25	17.1429	-0.629929	11	2	2	2	38.8571	3400	1	0	0	0	0	0	0	0	0	0	0	0	0	2	1	3	4	4	4	6	50.4286	76.4286	104.429	56	72	85	16	21	21	16	19	21	9	13	18	15	19	25		6
3.693	22	20.1429	0.280694	11.3	2	1	1	38.4286	3000	2	0	0	0	0	0		0	0	0	0			3		3	3		7	6		76.1429	102.143		75			22			20			15			18			23
3.695	26	21.5714	-0.88188	13.2	2	2	1	39.8571	3100	1	0	0	0	0	0	0	0	0	0	0	0		2	0	2	2		8	6		77.2857	104.286		71	91		21	20		19	25		13	17		18	29		49
3.696	32	18.5714	1.17827	11.4	2	2	2	38.8571	2900	1	0	0	0	0	0	0	0	0	0	0	0	0	0	2	2	3	5	5	6	51.7143	76.7143	104.714	56	68	91	15	20	21	17	18	24	10	11	20	14	19	26		4
3.697	28	19.1429	2.56996	10.9	2	2	2	39	2800	1	0	0	0	0	0	0	0	0	0	0	0	0	1	2	3	6	6	7	9	51.1429	76.1429	103.143	60	69	90	15	20	21	16	18	22	12	13	19	17	18	28		53
3.7	19	22.4286	-0.325196	10.9	2	2	2	42.8571	3600	1	0	0	0	1	1	1	0	0	0	0	1	0	0		0	3	7	5		55.5714	81.5714		61	72		20	20		18	19		9	13		14	20			25
3.702	29	21.2857	-0.82714	10.3	2	1	2	36.1429	3100	2	1	0	0	1	1	1	1	0	0		0		0	0	0	4		7	6		73.8571	104.143		69	82		20	19		18	22		13	15		18	26
3.703	22	20.1429	-1.16924	8.8	2	2	1	41.2857	3000	2	0	0	0	1	1	1	1	0	0	0	0	0	1		1	3	4	7		53.2857	78.2857		62	86		18	21		18	21		9	16		17	28
[truncated: 10 more columns]
